# Supplementary material for: Raman Microscopic Analysis of Dry-Surface Biofilms on Clinically Relevant Materials
Source: Microorganisms. 2022 Jul 7;10(7):1369. doi: 10.3390/microorganisms10071369 (PMC9319561; doi:10.3390/microorganisms10071369)
Supplement: Supplementary file 1 [file microorganisms-10-01369-s001.zip]

Archive with 3 entries (3 files):
- Supplementary material Date S1.pdf
- Supplementary material Date S2.pdf
- Supplementary material Date S3.pdf
